# Supplementary material for: The origin of the Acheulean. Techno-functional study of the FLK W lithic record (Olduvai, Tanzania)
Source: PLoS One. 2017 Aug 2;12(8):e0179212. doi: 10.1371/journal.pone.0179212 (PMC5540295; doi:10.1371/journal.pone.0179212)
Supplement: S1 Table — (XLS) [file pone.0179212.s002.xls]

## Sheet: Tool Desing. Shape and size
Tool Reference	RII	SDI	OI	EI	Length	Width	Thickness	Weight	Nº Scars	Nº Functional segments	ToolType	Blank
3535	1	0.0109	0.29	0.47	210	100	90	1750	23	1	1	2
3530	0.9	0.0115	0.4	0.45	310	140	83	3660	50	1	3	1
3047	0.82	0.006	1	0.62	208	131	95	2738	17	4	3	2
3464	0.71	0.0066	1	1	160	160	87	1088	17	4	2	2
3052	0.67	0.011	1	0.52	186	97	62	1283	20	4	3	4
3253	0.53	0.0128	0.35	0.8	112	90	76	1044	13	1	3	2
1322	0.51	0.0242	1.00	0.69	103	72	47	440	18	1	3	4
3452	0.5	0.0242	0.4	0.63	115	73	64	540	10	1	1	2
3030	0.46	0.01	0.46	0.5	178	89	55	1185	17	3	2	3
4	0.45	0.004	0.52	0.66	178	118	64	1408	10	3	2	3
3058	0.43	0.008	0.54	0.54	189	76	73	1110	12	2	1	4
4027	0.39	0.009	0.7	0.6	165	100	60	1154	16	3	2	4
4029	0.37	0.011	0.63	0.34	204	71	76	1631	17	2	2	4
1969	0.37	0.008	0.58	0.6	149	90	44	786	12	2	2	3
3044	0.34	0.012	0.39	0.42	222	94	84	1758	13	2	1	4
3068	0.34	0.006	1.00	0.61	134	82	48	588	14	4	2	3
SF1	0.29	0.004	0.54	0.67	180	121	70	1617	10	3	2	2
2909	0.28	0.004	0.42	0.94	108	114	39	696	5	3	3	3
4030	0.26	0.004	0.29	0.59	151	90	73	1461	15	1	1	4
33	0.26	0.004	0.23	0.47	139	66	54	674	4	2	3	3
3444	0.26	0.011	0.8	0.6	200	121	89	2350	11	3	2	1
4033	0.25	0.005	0.51	0.93	105	98	60	781	19	1	3	1
3548	0.25	0.018	0.5	0.86	109	94	60	922	8	3	3	3
3616	0.25	0.007	0.47	0.47	200	94	47	1406	10	1	3	3
3043	0.25	0.007	0.54	0.42	184	78	51	1075	11	2	1	2
2538	0.23	0.005	0.33	0.57	135	83	46	732	6	3	2	3
3035	0.21	0.011	0.55	0.7	155	109	48	1326	11	1	3	4
3047B	0.21	0.01	0.3	0.55	248	137	121	3914	7	1	1	4
3054	0.21	0.006	0.37	0.43	137	59	52	696	9	2	3	3
3053	0.21	0.002	0.37	0.56	117	66	50	531	8	2	3	3
3027	0.2	0.009	0.29	0.57	187	108	48	1273	9	1	1	3
3083	0.19	0.006	0.47	0.56	108	61	35	232	4	1	3	1
SF2	0.17	0.009	0.18	0.67	88	131	51	656	4	2	2	1
3123	0.17	0.006	0.49	0.68	73	107	49	508	7	2	3	1
3588	0.17	0.008	0.24	0.98	100	98	71	844	6	1	3	2
2024	0.17	0.003	0.19	0.56	121	68	62	631	7	1	3	2
2304	0.15	0.011	0.66	0.63	100	63	27	212	7	3	2	1
3572	0.15	0.004	0.4	0.49	145	72	68	1138	5	1	1	2
3067	0.14	0.005	0.16	0.6	102	83	67	538	5	1	3	1
3603	0.14	0.005	0.75	0.59	116	69	55	554	9	3	2	1
3012	0.14	0.011	0.97	0.95	101	96	44	441	6	3	2	1
3036	0.14	0.006	0.16	0.6	123	74	55	620	5	1	3	4
2459	0.12	0.006	0.27	0.59	123	73	46	622	6	2	2	3
3031	0.1	0.002	0.41	0.81	104	85	40	404	2	1	3	1
3435	0.09	0.001	0.42	0.48	170	132	64	2370	4	1	3	2
3029	0.07	0.002	0.38	0.82	115	95	36	451	3	1	3	1
1	0.07	0.004	0.76	0.8	100	124	51	685	5	3	2	1
SF3	0.06	0.001	0.25	0.5	160	81	46	984	2	1	3	1
1337	0.06	0.004	0.44	0.61	103	63	31	249	3	1	3	1
3023	0.06	0.005	0.56	0.47	156	74	35	603	6	2	2	1
3051	0.06	0.001	0.23	0.83	114	95	47	529	2	1	1	1
3373	0.04	0.002	0.28	0.61	145	89	55	656	2	2	2	1
3062	0.04	0.003	0.73	0.73	103	138	40	832	3	2	3	1
1486	0.04	0.001	0.67	0.72	107	78	39	237	3	1	3	1
SF4	0.03	0.001	0.65	0.6	65	107	24	183	1	3	2	1
3000	0.01	0.0009	0.5	0.88	92	104	37	327	1	2	2	1
SF5	0.01	0.001	0.2	0.6	81	135	32	420	1	3	2	1
SF6	0	0	0.17	0.46	56	120	41	380	0	1	3	1
1902	0	0	0.26	0.88	108	122	56	625	0	2	2	1
3024	0	0	0.19	0.43	170	74	67	870	0	2	2	4
3320	0	0	0.48	0.5	110	55	45	257	0	2	2	1
3034	0	0	0.71	0.83	100	92	45	428	0	3	3	1
76	0	0	0.59	0.45	106	78	24	311	0	2	3	1
3159	0	0	0.46	0.75	75	100	46	375	0	2	3	1
3282	0	0	0.56	0.61	114	70	35	364	0	2	3	1
3028	0	0	0.64	0.9	101	112	37	496	0	2	3	1
3050	0	0	0.57	0.74	143	106	68	1622	0	2	3	1
3025	0	0	0.51		116		49	635	0	3	2	1
3033	0	0	0.63	0.5	90	180	51	853	0	4	2	1
471	0	0	0.19	0.85	93	109	33	304	0	1	3	1
4031	0	0	0.65	0.85	172	78	33	376	0	1	3	1
SF7	0	0	0.25	0.84	117	99	48	699	0	1	3	1
2967	0	0	0.37	0.77	105	81	29	247	0	1	3	1
3035	0	0	0.31	0.77	111	144	45	1096	0	1	3	1
3040	0	0	0.19	0.92	100	77	53	561	0	1	3	1
3531	0	0	0.31	0.59	131	78	43	623	0	1	3	1
3057	0	0	0.48	0.99	117	118	34	441	0	1	3	1
3059	0	0	0.28	0.73	88	119	39	646	0	1	3	1
3593	0	0	0.18	0.95	106	111	45	704	0	1	3	1
2000	0	0	0.26	0.97	122	125	64	1076	0	2	2	1
2256	0	0	0.42	0.55	115	74	58	465	0	2	2	1
4028	0	0	0.24	0.55	82	148	51	682	0	2	2	1
17	0	0	0.3	0.64	143	92	47	775	0	2	2	1
2370	0	0	0.2	0.54	61	112	35	272	0	2	2	1

## Sheet: Codes
Blanck	Code		Tool Type	Code		Shaping Type	Code		Delineation	Code
Flake	1		Trihedral	1		Un-transformed	0		Straight	1
Block	2		Trihedral and Dihedral	2		Unifacial	1		Irregular	2
Slab	3		Dihedral	3		Bifacial	2		Pointed	3
Split	4								Convex	4
									Concave	5
Action	Code		Tool FD	Code		Dihedral FD	Code
Resting	1		Vertical	1		Horizontal	1
Combined	2		Horizontal	2		Vertical	2
Thrusting	3		Combined	3
