# Supplementary material for: The origin of the Acheulean. Techno-functional study of the FLK W lithic record (Olduvai, Tanzania)
Source: PLoS One. 2017 Aug 2;12(8):e0179212. doi: 10.1371/journal.pone.0179212 (PMC5540295; doi:10.1371/journal.pone.0179212)
Supplement: S2 Table — (XLS) [file pone.0179212.s003.xls]

## Sheet: Tool Design. Dihedrals
Tool Reference	RII	TpTools	Shaping Type	Length edge	Angle edge	Delineation
3530	0.9	3	2	100	59	1
3047	0.82	3	2	170	45	1
3047	0.82	3	2	100	70	2
3464	0.71	2	2	70	56	3
3464	0.71	2	2	70	42	1
3052	0.67	3	2	90	68	1
3052	0.67	3	2	120	40	1
3253	0.53	3	2	70	59	1
1322	0.51	3	2	150	50	1
1322	0.51	3	2	170	47	1
3030	0.46	2	2	110	80	5
4	0.45	2	2	123	60	2
4027	0.39	2	1	112	75	1
1969	0.37	2	1	110	50	1
1969	0.37	2	2	120	43	2
3068	0.34	2	2	110	38	1
3068	0.34	2	2	130	64	2
SF1	0.29	2	1	130	60	2
33	0.26	3	1	130	46	4
33	0.26	3	1	130	55	1
3444	0.26	2	1	135	81	2
3444	0.26	2	1	140	88	5
3548	0.25	3	1	110	49	1
4033	0.25	3	2	110	41	1
1406	0.25	3	1	115	54	3
1406	0.25	3	1	115	58	1
2538	0.23	2	1	26	42	1
2538	0.23	3	1	260	84	2
3053	0.21	3	2	140	70	1
3053	0.21	3	1	180	60	4
3054	0.21	3	1	180	55	2
3054	0.21	3	1	210	58	2
3054	0.21	3	1	25	44	1
3083	0.19	3	1	160	74	2
3123	0.17	3	1	140	46	5
SF2	0.17	2	1	210	60	1
3588	0.17	3	1	40	70	1
2024	0.17	3	1	60	66	3
2302	0.15	2	2	150	70	5
3067	0.14	2	1	140	66	2
3603	0.14	3	1	140	75	2
3036	0.14	3	2	140	70	5
3012	0.14	2	2	175	60	1
3603	0.14	2	1	30	31	1
2459	0.12	2	1	200	80	4
3031	0.1	3	1	210	81	4
3435	0.09	3	1	55	40	1
1	0.07	3	1	140	74	2
3029	0.07	2	0	50	45	1
SF3	0.06	3	1	160	91	2
1337	0.06	3	1	200	75	1
3023	0.06	2	0	50	40	1
1486	0.04	3	1	140	70	1
3062	0.04	3	2	210	75	5
3062	0.04	2	1	40	55	4
1486	0.04	3	0	41	58	3
3373	0.04	3	0	43	50	1
3062	0.04	3	0	50	80	2
SF4	0.03	2	0	34	51	1
SF4	0.03	2	0	37	55	2
SF5	0.01	2	2	50	55	1
3000	0.01	2	0	55	74	1
3320	0	2	0	60	60	1
471	0	3	0	60	65	4
76	0	2	0	60	65	4
3282	0	3	0	60	76	2
3159	0	2	0	60	63	1
3034	0	2	0	60	60	1
3057	0	3	0	60	50	1
3028	0	3	0	60	81	1
3531	0	3	0	60	50	1
3025	0	3	0	60	49	1
4028	0	3	0	65	50	1
SF7	0	3	0	70	79	3
3593	0	3	0	70	60	3
3033	0	3	0	70	34	1
2000	0	3	0	70	50	1
3035	0	3	0	70	35	1
3050	0	3	0	70	50	1
2256	0	3	0	70	66	1
3059	0	3	0	75	70	1
3024	0	2	0	80	64	4
2967	0	2	0	80	69	4
2370	0	2	0	80	55	1
76	0	3	0	80	40	1
3282	0	3	0	81	62	1
3159	0	3	0	84	85	2
4031	0	3	0	85	40	1
SF6	0	3	0	85	50	2
3034	0	3	0	88	60	1
3034	0	3	0	90	75	1
3028	0	3	0	90	65	3
3040	0	3	0	90	28	1
1902	0	3	0	90	50	1
3025	0	2	0	90	68	1
4028	0	2	0	90	60	1
17	0	2	0	90	45	1
3050	0	2	0	96	65	2

## Sheet: Codes
Blanck	Code		Tool Type	Code		Shaping Type	Code		Delineation	Code
Flake	1		Trihedral	1		Un-transformed	0		Straight	1
Block	2		Trihedral and Dihedral	2		Unifacial	1		Irregular	2
Slab	3		Dihedral	3		Bifacial	2		Pointed	3
Split	4								Convex	4
									Concave	5
Action	Code		Tool FD	Code		Dihedral FD	Code
Resting	1		Vertical	1		Horizontal	1
Combined	2		Horizontal	2		Vertical	2
Thrusting	3		Combined	3
