# Supplementary material for: The origin of the Acheulean. Techno-functional study of the FLK W lithic record (Olduvai, Tanzania)
Source: PLoS One. 2017 Aug 2;12(8):e0179212. doi: 10.1371/journal.pone.0179212 (PMC5540295; doi:10.1371/journal.pone.0179212)
Supplement: S3 Table — (XLS) [file pone.0179212.s004.xls]

## Sheet: Tool funcitioning. Shape  size
Tool Reference	Tool Tp	TFD	Weight	Action	OI	RII	EI
3535	1	1	1750	3	0.29	1	0.47
3530	3	1	3660	3	0.4	0.9	0.45
3047	3	3	2738	3	1	0.82	0.62
3464	2	3	1088	3	1	0.71	1
3052	3	3	1283	3	1	0.67	0.52
3253	3	1	1044	3	0.35	0.53	0.8
1322	3	2	440	1	1.00	0.51	0.69
3452	1	1	540	2	0.4	0.5	0.63
3030	2	3	1185	3	0.46	0.46	0.5
4	2	3	1408	3	0.52	0.45	0.66
3058	1	1	1110	3	0.54	0.43	0.54
4027	2	3	1154	3	0.7	0.39	0.6
4029	2	3	786	3	0.58	0.37	0.6
1969	2	3	1631	3	0.63	0.37	0.34
3044	2	3	588	2	1.00	0.34	0.61
3068	1	1	1758	3	0.39	0.34	0.42
SF1	2	3	1617	3	0.54	0.29	0.67
2909	3	3	696	3	0.42	0.28	0.94
4030	3	3	674	3	0.23	0.26	0.47
33	1	1	1461	3	0.29	0.26	0.59
3444	2	3	2350	3	0.8	0.26	0.6
4033	3	1	781	3	0.51	0.25	0.93
3548	3	3	922	3	0.5	0.25	0.86
3616	1	1	1075	3	0.54	0.25	0.42
3043	3	2	1406	3	0.47	0.25	0.47
2538	2	1	732	3	0.33	0.23	0.61
3035	3	1	531	2	0.37	0.21	0.56
3047B	3	1	696	3	0.37	0.21	0.43
3054	3	1	1326	3	0.55	0.21	0.7
3053	1	1	3914	3	0.3	0.21	0.55
3027	1	1	1273	3	0.29	0.2	0.57
3083	3	2	232	1	0.47	0.19	0.56
SF2	3	3	508	2	0.49	0.17	0.68
3123	3	1	631	2	0.19	0.17	0.56
3588	2	1	656	2	0.18	0.17	0.67
2024	3	2	844	3	0.24	0.17	0.98
2304	2	3	212	1	0.66	0.15	0.63
3572	1	1	1138	3	0.4	0.15	0.49
3067	2	3	441	1	0.97	0.14	0.95
3603	3	1	538	2	0.16	0.14	0.6
3012	2	3	554	2	0.75	0.14	0.59
3036	3	1	620	2	0.16	0.14	0.6
2459	2	1	622	2	0.27	0.12	0.59
3031	3	2	404	1	0.41	0.1	0.81
3435	3	2	2370	3	0.42	0.09	0.77
3029	3	2	451	2	0.38	0.07	0.82
1	2	2	685	3	0.76	0.07	0.8
SF3	3	2	249	1	0.44	0.06	0.61
1337	1	1	529	2	0.23	0.06	0.83
3023	2	3	603	2	0.56	0.06	0.47
3051	3	1	984	3	0.25	0.06	0.5
3373	3	2	237	1	0.67	0.04	0.72
3062	2	1	656	2	0.28	0.04	0.61
1486	3	1	832	3	0.73	0.04	0.73
SF4	2	3	183	1	0.65	0.03	0.6
3000	2	2	327	1	0.5	0.01	0.88
SF5	2	3	420	1	0.2	0.01	0.6
2967	3	2	247	1	0.37	0	0.77
3320	2	3	257	1	0.48	0	0.5
2370	2	1	272	1	0.2	0	0.54
471	3	2	304	1	0.19	0	0.85
76	3	2	311	1	0.59	0	0.45
3282	3	2	364	1	0.56	0	0.61
3159	3	2	375	1	0.46	0	0.75
4031	3	2	376	1	0.65	0	0.85
SF6	3	1	380	1	0.17	0	0.46
3034	3	3	428	1	0.71	0	0.83
3057	3	1	441	1	0.48	0	0.99
2256	2	3	465	2	0.42	0	0.64
3028	3	3	496	2	0.64	0	0.9
3040	3	2	561	2	0.19	0	0.92
3531	3	2	623	2	0.31	0	0.59
1902	2	3	625	2	0.26	0	0.88
3025	2	3	635	2	0.51	0
3059	3	1	646	2	0.28	0	0.73
4028	2	3	682	3	0.24	0	0.55
SF7	3	2	699	3	0.25	0	0.84
3593	3	1	704	3	0.18	0	0.95
17	2	3	775	3	0.3	0	0.64
3033	2	3	853	3	0.63	0	0.5
3024	2	3	870	3	0.19	0	0.43
2000	2	3	1076	3	0.26	0	0.97
3035	3	2	1096	3	0.31	0	0.77
3050	3	3	1622	3	0.57	0	0.74

## Sheet: Codes
Blanck	Code		Tool Type	Code		Shaping Type	Code		Delineation	Code
Flake	1		Trihedral	1		Un-transformed	0		Straight	1
Block	2		Trihedral and Dihedral	2		Unifacial	1		Irregular	2
Slab	3		Dihedral	3		Bifacial	2		Pointed	3
Split	4								Convex	4
									Concave	5
Action	Code		Tool FD	Code		Dihedral FD	Code
Resting	1		Vertical	1		Horizontal	1
Combined	2		Horizontal	2		Vertical	2
Thrusting	3		Combined	3
