# Supplementary material for: The origin of the Acheulean. Techno-functional study of the FLK W lithic record (Olduvai, Tanzania)
Source: PLoS One. 2017 Aug 2;12(8):e0179212. doi: 10.1371/journal.pone.0179212 (PMC5540295; doi:10.1371/journal.pone.0179212)
Supplement: S4 Table — (XLS) [file pone.0179212.s005.xls]

## Sheet: Tool functionig. Dihedrals
Tool Reference	RII	Action	Weight	TFD	Length	Angle	Delineation
3530	0.9	3	3660	2	26	42	1
3047	0.82	3	2738	1	260	84	2
3047	0.82	3	2738	1	84	85	2
3464	0.71	3	1088	1	220	75	4
3464	0.71	3	1088	1	150	70	4
3052	0.67	3	1283	1	210	81	4
3052	0.67	3	1283	1	200	80	4
3253	0.53	3	1044	2	110	80	4
1322	0.51	1	440	1	80	65	4
1322	0.51	1	440	1	40	55	4
3030	0.46	3	1185	1	140	88	4
4	0.45	3	1408	1	160	91	2
4027	0.39	3	1154	1	160	74	2
1969	0.37	3	786	1	140	66	2
4029	0.37	3	1631	1	50	80	2
3068	0.34	2	588	1	80	69	4
3068	0.34		588		82	67	4
SF1	0.29	3	1617	1	140	75	2
33	0.26	3	674	2	85	40	1
3444	0.26	3	2350	2	60	60	1
33	0.26	3	674	1	90	75	1
3444	0.26	3	2350	1	200	75	1
3548	0.25	3	922	1	180	60	4
4033	0.25	3	781	2	135	81	2
3616	0.25	3	1406	1	210	58	2
3616	0.25	3	1406	1	210	58	2
2538	0.23	3	732	2	60	63	1
2538	0.23	3	732	2	60	60	1
3053	0.21	2	531	2	41	58	3
3054	0.21	3	696	2	60	76	3
3054	0.21	3	696	1	70	90	2
3053	0.21	2	531	1	81	62	1
3054	0.21	3	696	1	65	76
3083	0.19	1	232	1	130	64	2
3123	0.17	2	508	1	140	70	1
SF2	0.17	2	656	2	90	28	1
3588	0.17	3	844	1	140	74	2
2024	0.17	2	631	2	60	81	1
2304	0.15	1	212	1	130	60	2
3067	0.14	2	538	2	60	65	4
3603	0.14	2	554	1	140	70	4
3036	0.14	2	620	2	60	65	4
3012	0.14	1	441	1	123	60	2
3603	0.14	2	554	1	55	74	1
2459	0.12	2	622	2	90	65	3
3031	0.1	1	404	1	115	54	3
3435	0.09	3	2370	1	210	60	1
1	0.07	3	685	1	80	65	1
3029	0.07	2	451	1	100	70	2
SF3	0.06	3	984	2	70	60	3
1337	0.06	1	249	1	120	43	2
3023	0.06	2	603	1	170	47	2
1486	0.04	1	237	1	96	70	1
3062	0.04	3	832	1	90	68	1
3062	0.04	3	832	2	70	56	3
1486	0.04	1	237	1	75	65	2
3373	0.04	2	656	2	110	49	1
3062	0.04	3	832	1	70	42	1
SF4	0.03	1	183	1	30	31	1
SF3	0.03	1	183	1	70	34	1
SF5	0.01	1	420	1	60	50	1
3000	0.01	1	327	1	110	38	1
3320	0	1	257	1	100	59	1
471	0	1	304	1	50	45	1
76	0	1	311	1	110	41	1
3282	0	1	364	1	110	50	1
3159	0	1	375	1	34	51	1
3034	0	1	428	1	50	55	1
3057	0	1	441	2	120	40	1
3028	0	2	496	2	43	50	1
3531	0	2	623	1	115	58	1
3025	0	2	635	1	80	55	1
4028	0	3	682	1	40	36	1
SF7	0	3	699	1	90	45	1
3593	0	3	704	2	70	35	1
3033	0	3	853	1	175	60	1
2000	0	3	1076	1	70	50	1
3035	0	3	1096	1	150	50	1
3050	0	3	1622	2	90	68	1
2256	0	2	465	1	140	46	4
3059	0	2	646	2	130	46	4
3024	0	3	870	1	180	55	2
2967	0	1	247	1	80	44	1
2370	0	1	272	2	60	49	1
76	0	1	311	1	50	40	1
3282	0	1	364	1	70	50	1
3159	0	1	375	1	88	60	1
4031	0	1	376	1	170	45	1
SF6	0	1	380	2	55	40	1
3034	0	1	428	2	60	50	1
3034	0	1	428	1	50	70	1
3028	0	2	496	1	112	75	1
3040	0	2	561	1	70	59	1
1902	0	2	625	1	90	50	1
3025	0	2	635	1	90	60	1
4028	0	3	682	1	70	66	1
17	0	3	775	1	130	55	1
3050	0	3	1622	1	140	70	1

## Sheet: Codes
Blanck	Code		Tool Type	Code		Shaping Type	Code		Delineation	Code
Flake	1		Trihedral	1		Un-transformed	0		Straight	1
Block	2		Trihedral and Dihedral	2		Unifacial	1		Irregular	2
Slab	3		Dihedral	3		Bifacial	2		Pointed	3
Split	4								Convex	4
									Concave	5
Action	Code		Tool FD	Code		Dihedral FD	Code
Resting	1		Vertical	1		Horizontal	1
Combined	2		Horizontal	2		Vertical	2
Thrusting	3		Combined	3
